# Supplementary material for: fliC Mediates Pseudomonas plecoglossicida’s Hijack of Inflammatory Immunity and Glucose Metabolism in the Large Yellow Croaker
Source: Antioxidants (Basel). 2025 Sep 28;14(10):1189. doi: 10.3390/antiox14101189 (PMC12561762; doi:10.3390/antiox14101189)
Supplement: Supplementary file 1 [file antioxidants-14-01189-s001.zip]

Archive with 1 entries (1 files):
- antioxidants-3850220-supplementary.pdf
